# Supplementary material for: Development and Psychometric Validation of a Knowledge, Attitudes, and Practices (KAP) Questionnaire on Sustainable Diets in Taiwan
Source: Nutrients. 2026 Mar 13;18(6):908. doi: 10.3390/nu18060908 (PMC13028838; doi:10.3390/nu18060908)
Supplement: Supplementary file 1 [file nutrients-18-00908-s001.zip]

Archive with 1 entries (1 files):
- nutrients-4161990-supplementary.pdf
